# Supplementary material for: Machine Learning Approach to Understand Worsening Renal Function in Acute Heart Failure
Source: Biomolecules. 2022 Nov 2;12(11):1616. doi: 10.3390/biom12111616 (PMC9687716; doi:10.3390/biom12111616)
Supplement: Supplementary file 1 [file biomolecules-12-01616-s001.zip]

Archive with 1 entries (1 files):
- File 1.rmp
