# Supplementary material for: Machine Learning Approach to Understand Worsening Renal Function in Acute Heart Failure
Source: Biomolecules. 2022 Nov 2;12(11):1616. doi: 10.3390/biom12111616 (PMC9687716; doi:10.3390/biom12111616)
Supplement: Supplementary file 1 [file biomolecules-12-01616-s001.zip › File 1.rmp]

<?xml version="1.0" encoding="UTF-8"?><process version="9.10.011">
  <context>
    <input/>
    <output/>
    <macros/>
  </context>
  <operator activated="true" class="process" compatibility="9.10.011" expanded="true" name="Process" origin="EXPORTED_TURBOPREP">
    <parameter key="logverbosity" value="init"/>
    <parameter key="random_seed" value="2001"/>
    <parameter key="send_mail" value="never"/>
    <parameter key="notification_email" value=""/>
    <parameter key="process_duration_for_mail" value="30"/>
    <parameter key="encoding" value="SYSTEM"/>
    <process expanded="true">
      <operator activated="true" class="retrieve" compatibility="9.10.011" expanded="true" height="68" name="Retrieve" origin="EXPORTED_TURBOPREP" width="90" x="45" y="34">
        <parameter key="repository_entry" value="../data/cluster/NCzK 18.08 wyrzuceni pacjenci bez cr"/>
        <description align="center" color="transparent" colored="false" width="126">Loading bazy05.03 bez naglowka</description>
      </operator>
      <operator activated="true" breakpoints="after" class="select_attributes" compatibility="9.10.011" expanded="true" height="82" name="Select Attributes" width="90" x="246" y="34">
        <parameter key="attribute_filter_type" value="subset"/>
        <parameter key="attribute" value=""/>
        <parameter key="attributes" value="Albumin|Alkohol|Alt|Ast|BE|BO2|Choroba_wiencowa|Cisnienie_rozkurczowe|Cisnienie_skurczowe|Cisnienie_w_zyłach_szyjnych|Creatinine AA (A)|CRP|ctCO2|ctHb|ctO2|Cukrzyca|Czy przewlekła|Czy_frakcja_obniżona|Decrease in exercise tolerance AA for how many days |Dusznosc_spoczynkowa|Dyspnoea at the rest lasts since (number) days |Etiologia|Fe AA|Ferritin AA|FHHb|FO2Hb|Frakcja_wyrzutowa|GGTP|Glucose|HCO3|HCO3std|HCT|HGB|IL6 [pg/ml]|Ile_lat_palil|Ile_pali_dzis|Ile_palil_kiedys|Implantable device, none=0, 1-PM, 2-ICD, 3-CRT2 |INR|Insulin=1 &#10;Oral drugs=2 &#10;Diet=3  |K|Lac|LYMPH|Masa_ciala|MCH|MCHC|MCV|MONO|mOsm|Na|Nadcisnienie|Nasilenie_objawów_niewydolności (NYHA)|NEUTR|NTproBNP|Obrzek_konczyn_dolnych|Obrzek_pluc|Pali ( 0-nigdy, 1-obecnie, 2-w przeszłości)|PCI_CABG|pCO2|PH|Plec|PLT|pO2|POCHP|Pogorszenie_tolerancji_wysiłku|Powiekszenie_watroby|Pulmonary congestion AA 0-no, 1-yes|RBC|RDW|sO2|sTfR-AA&#10;|Tetno|TIBC AA|Total_bilirubin|Tsat AA|Udar|Urea|Urine K AA|Urine KREAT AA|Urine Na AA|Urine UREA AA|Wada_zastawkowa|WBC|Wiek|Wodobrzusze|Zawal_w_przeszlosci"/>
        <parameter key="use_except_expression" value="false"/>
        <parameter key="value_type" value="attribute_value"/>
        <parameter key="use_value_type_exception" value="false"/>
        <parameter key="except_value_type" value="time"/>
        <parameter key="block_type" value="attribute_block"/>
        <parameter key="use_block_type_exception" value="false"/>
        <parameter key="except_block_type" value="value_matrix_row_start"/>
        <parameter key="invert_selection" value="false"/>
        <parameter key="include_special_attributes" value="false"/>
      </operator>
      <operator activated="true" class="replace_missing_values" compatibility="9.10.011" expanded="true" height="103" name="Replace Missing Values" width="90" x="45" y="187">
        <parameter key="return_preprocessing_model" value="false"/>
        <parameter key="create_view" value="false"/>
        <parameter key="attribute_filter_type" value="all"/>
        <parameter key="attribute" value=""/>
        <parameter key="attributes" value=""/>
        <parameter key="use_except_expression" value="false"/>
        <parameter key="value_type" value="attribute_value"/>
        <parameter key="use_value_type_exception" value="false"/>
        <parameter key="except_value_type" value="time"/>
        <parameter key="block_type" value="attribute_block"/>
        <parameter key="use_block_type_exception" value="false"/>
        <parameter key="except_block_type" value="value_matrix_row_start"/>
        <parameter key="invert_selection" value="false"/>
        <parameter key="include_special_attributes" value="false"/>
        <parameter key="default" value="average"/>
        <list key="columns"/>
      </operator>
      <operator activated="true" class="nominal_to_numerical" compatibility="9.10.011" expanded="true" height="103" name="Nominal to Numerical" width="90" x="45" y="442">
        <parameter key="return_preprocessing_model" value="false"/>
        <parameter key="create_view" value="false"/>
        <parameter key="attribute_filter_type" value="all"/>
        <parameter key="attribute" value=""/>
        <parameter key="attributes" value=""/>
        <parameter key="use_except_expression" value="false"/>
        <parameter key="value_type" value="nominal"/>
        <parameter key="use_value_type_exception" value="false"/>
        <parameter key="except_value_type" value="file_path"/>
        <parameter key="block_type" value="single_value"/>
        <parameter key="use_block_type_exception" value="false"/>
        <parameter key="except_block_type" value="single_value"/>
        <parameter key="invert_selection" value="false"/>
        <parameter key="include_special_attributes" value="false"/>
        <parameter key="coding_type" value="dummy coding"/>
        <parameter key="use_comparison_groups" value="false"/>
        <list key="comparison_groups"/>
        <parameter key="unexpected_value_handling" value="all 0 and warning"/>
        <parameter key="use_underscore_in_name" value="false"/>
      </operator>
      <operator activated="true" class="normalize" compatibility="9.10.011" expanded="true" height="103" name="Normalize" width="90" x="179" y="187">
        <parameter key="return_preprocessing_model" value="false"/>
        <parameter key="create_view" value="false"/>
        <parameter key="attribute_filter_type" value="all"/>
        <parameter key="attribute" value=""/>
        <parameter key="attributes" value=""/>
        <parameter key="use_except_expression" value="false"/>
        <parameter key="value_type" value="numeric"/>
        <parameter key="use_value_type_exception" value="false"/>
        <parameter key="except_value_type" value="real"/>
        <parameter key="block_type" value="value_series"/>
        <parameter key="use_block_type_exception" value="false"/>
        <parameter key="except_block_type" value="value_series_end"/>
        <parameter key="invert_selection" value="false"/>
        <parameter key="include_special_attributes" value="false"/>
        <parameter key="method" value="range transformation"/>
        <parameter key="min" value="0.0"/>
        <parameter key="max" value="1.0"/>
        <parameter key="allow_negative_values" value="false"/>
      </operator>
      <operator activated="true" class="multiply" compatibility="9.10.011" expanded="true" height="124" name="Multiply" width="90" x="179" y="340"/>
      <operator activated="true" class="concurrency:optimize_parameters_grid" compatibility="9.10.011" expanded="true" height="145" name="Optimize kmedoids" width="90" x="380" y="442">
        <list key="parameters">
          <parameter key="Clustering.numerical_measure" value="EuclideanDistance,CamberraDistance,ChebychevDistance,CorrelationSimilarity,CosineSimilarity,DiceSimilarity,DynamicTimeWarpingDistance,InnerProductSimilarity,JaccardSimilarity,KernelEuclideanDistance,ManhattanDistance,MaxProductSimilarity,OverlapSimilarity"/>
          <parameter key="Clustering.max_optimization_steps" value="[1.0;20;10;linear]"/>
        </list>
        <parameter key="error_handling" value="fail on error"/>
        <parameter key="log_performance" value="true"/>
        <parameter key="log_all_criteria" value="false"/>
        <parameter key="synchronize" value="false"/>
        <parameter key="enable_parallel_execution" value="true"/>
        <process expanded="true">
          <operator activated="true" class="k_medoids" compatibility="9.10.011" expanded="true" height="82" name="Clustering" width="90" x="112" y="34">
            <parameter key="add_cluster_attribute" value="true"/>
            <parameter key="add_as_label" value="false"/>
            <parameter key="remove_unlabeled" value="false"/>
            <parameter key="k" value="3"/>
            <parameter key="max_runs" value="10"/>
            <parameter key="max_optimization_steps" value="100"/>
            <parameter key="use_local_random_seed" value="false"/>
            <parameter key="local_random_seed" value="1992"/>
            <parameter key="measure_types" value="MixedMeasures"/>
            <parameter key="mixed_measure" value="MixedEuclideanDistance"/>
            <parameter key="nominal_measure" value="NominalDistance"/>
            <parameter key="numerical_measure" value="EuclideanDistance"/>
            <parameter key="divergence" value="GeneralizedIDivergence"/>
            <parameter key="kernel_type" value="radial"/>
            <parameter key="kernel_gamma" value="1.0"/>
            <parameter key="kernel_sigma1" value="1.0"/>
            <parameter key="kernel_sigma2" value="0.0"/>
            <parameter key="kernel_sigma3" value="2.0"/>
            <parameter key="kernel_degree" value="3.0"/>
            <parameter key="kernel_shift" value="1.0"/>
            <parameter key="kernel_a" value="1.0"/>
            <parameter key="kernel_b" value="0.0"/>
          </operator>
          <operator activated="true" class="cluster_distance_performance" compatibility="9.10.011" expanded="true" height="103" name="Performance kmedoids" width="90" x="447" y="34">
            <parameter key="main_criterion" value="Davies Bouldin"/>
            <parameter key="main_criterion_only" value="false"/>
            <parameter key="normalize" value="false"/>
            <parameter key="maximize" value="false"/>
          </operator>
          <connect from_port="input 1" to_op="Clustering" to_port="example set"/>
          <connect from_op="Clustering" from_port="cluster model" to_op="Performance kmedoids" to_port="cluster model"/>
          <connect from_op="Clustering" from_port="clustered set" to_op="Performance kmedoids" to_port="example set"/>
          <connect from_op="Performance kmedoids" from_port="performance" to_port="performance"/>
          <connect from_op="Performance kmedoids" from_port="example set" to_port="output 1"/>
          <connect from_op="Performance kmedoids" from_port="cluster model" to_port="model"/>
          <portSpacing port="source_input 1" spacing="0"/>
          <portSpacing port="source_input 2" spacing="0"/>
          <portSpacing port="sink_performance" spacing="0"/>
          <portSpacing port="sink_model" spacing="0"/>
          <portSpacing port="sink_output 1" spacing="0"/>
          <portSpacing port="sink_output 2" spacing="0"/>
        </process>
      </operator>
      <operator activated="true" class="multiply" compatibility="9.10.011" expanded="true" height="103" name="Multiply (2)" width="90" x="648" y="493"/>
      <operator activated="true" class="model_simulator:cluster_model_visualizer" compatibility="9.10.002" expanded="true" height="103" name="kmedoids" width="90" x="648" y="340"/>
      <operator activated="true" class="write_excel" compatibility="9.10.011" expanded="true" height="103" name="Write Excel" width="90" x="380" y="187">
        <parameter key="file_format" value="xlsx"/>
        <enumeration key="sheet_names"/>
        <parameter key="sheet_name" value="RapidMiner Data"/>
        <parameter key="date_format" value="yyyy-MM-dd HH:mm:ss"/>
        <parameter key="number_format" value="#.0"/>
        <parameter key="encoding" value="SYSTEM"/>
      </operator>
      <connect from_op="Retrieve" from_port="output" to_op="Select Attributes" to_port="example set input"/>
      <connect from_op="Select Attributes" from_port="example set output" to_op="Replace Missing Values" to_port="example set input"/>
      <connect from_op="Replace Missing Values" from_port="example set output" to_op="Nominal to Numerical" to_port="example set input"/>
      <connect from_op="Nominal to Numerical" from_port="example set output" to_op="Normalize" to_port="example set input"/>
      <connect from_op="Normalize" from_port="example set output" to_op="Multiply" to_port="input"/>
      <connect from_op="Multiply" from_port="output 1" to_port="result 1"/>
      <connect from_op="Multiply" from_port="output 2" to_port="result 2"/>
      <connect from_op="Multiply" from_port="output 3" to_op="Optimize kmedoids" to_port="input 1"/>
      <connect from_op="Optimize kmedoids" from_port="model" to_op="kmedoids" to_port="model"/>
      <connect from_op="Optimize kmedoids" from_port="parameter set" to_port="result 3"/>
      <connect from_op="Optimize kmedoids" from_port="output 1" to_op="Multiply (2)" to_port="input"/>
      <connect from_op="Multiply (2)" from_port="output 1" to_op="Write Excel" to_port="input"/>
      <connect from_op="Multiply (2)" from_port="output 2" to_op="kmedoids" to_port="clustered data"/>
      <connect from_op="kmedoids" from_port="visualizer output" to_port="result 4"/>
      <connect from_op="kmedoids" from_port="model output" to_port="result 5"/>
      <connect from_op="Write Excel" from_port="file" to_port="result 6"/>
      <connect from_op="Write Excel" from_port="through" to_port="result 7"/>
      <portSpacing port="source_input 1" spacing="0"/>
      <portSpacing port="sink_result 1" spacing="0"/>
      <portSpacing port="sink_result 2" spacing="0"/>
      <portSpacing port="sink_result 3" spacing="0"/>
      <portSpacing port="sink_result 4" spacing="0"/>
      <portSpacing port="sink_result 5" spacing="0"/>
      <portSpacing port="sink_result 6" spacing="0"/>
      <portSpacing port="sink_result 7" spacing="0"/>
      <portSpacing port="sink_result 8" spacing="0"/>
    </process>
  </operator>
</process>
